# Supplementary material for: Dietary Lipid Quantity and Quality Modulate the Postprandial Metabolomic Profile in Patients with Metabolic Syndrome
Source: Nutrients. 2024 Dec 11;16(24):4267. doi: 10.3390/nu16244267 (PMC11677668; doi:10.3390/nu16244267)
Supplement: Supplementary file 1 [file nutrients-16-04267-s001.zip]

Archive with 1 entries (1 files):
- nutrients-3345571-supplementary.pdf
